# Supplementary material for: Epigallocatechin-3-gallate Synergistically Enhanced Arecoline-Induced Cytotoxicity by Redirecting Cycle Arrest to Apoptosis
Source: Curr Issues Mol Biol. 2024 Feb 14;46(2):1516–29. doi: 10.3390/cimb46020098 (PMC10887523; doi:10.3390/cimb46020098)
Supplement: Supplementary file 1 [file cimb-46-00098-s001.zip]

Archive with 1 entries (1 files):
- cimb-2778362-supplementary.pdf
